# Supplementary material for: Genome Sequencing and Comparative Genomics of the Hyper-Cellulolytic Fungus Talaromyces pinophilus Y117
Source: J Fungi (Basel). 2025 Aug 22;11(9):614. doi: 10.3390/jof11090614 (PMC12471171; doi:10.3390/jof11090614)
Supplement: Supplementary file 1 [file jof-11-00614-s001.zip]

Archive with 1 entries (1 files):
- jof-3798142-supplementary.pdf
